# Supplementary material for: A low albumin level as a risk factor for transient severe motion artifact induced by gadoxetate disodium administration: A retrospective observational study with free-breathing dynamic MRI and an experimental study in rats
Source: PLoS One. 2022 Mar 18;17(3):e0265588. doi: 10.1371/journal.pone.0265588 (PMC8932582; doi:10.1371/journal.pone.0265588)
Supplement: S1 File — (XLSX) [file pone.0265588.s001.xlsx]

## Sheet: Age
Grade 1+2	Grade 3+4
65	60
44	70
67	87
45	85
73	84
89	76
45	76
68	64
70	63
74	72
75	75
84	64
67	58
82	45
84	84
66	85
74	77
65	79
66	58
83	74
74
45
74
68
83
47
91
84
89
79
70

## Sheet: BMI
Grade 1+2	Grade 3+4
18.1	20.7
18.6	23.1
	18.6
23.1	19.4
21.5	21.2
24.8	23.5
18.2	23.5
17.5	21.8
21.1	26.1
23.5	20.5
22.4	23.3
23.9	28.3
20.7	19.8
20.3	25.39
19.4	20.8
23.5	17.6
22.6	22.7
21.3	24.7
17.7	24.5
19.9	27.4
19.4
25.39
27.4
15.8
20
21.6
21.9
22.8
19.5
28.3
23.3

## Sheet: Sex
	grade 1+2	Grade 3+4
male	15	16
female	16	4

## Sheet: Injection rate
	grade 1+2	Grade 3+4
1ml/s	23	15
2ml/s	8	5

## Sheet: Current smoker
	grade 1+2	Grade 3+4
smoker +	8	6
smoker -	23	14

## Sheet: Lung disease
	grade 1+2	Grade 3+4
lung desease +	3	3
lung desease -	28	17

## Sheet: Chronic liver injury
	grade 1+2	Grade 3+4
CH +	11	3
CH -	20	17

## Sheet: Pleural effusion
	grade 1+2	Grade 3+4
effusion +	0	3
effusion -	31	17

## Sheet: Ascites
	grade 1+2	Grade 3+4
ascites +	2	2
ascites -	29	18

## Sheet: WBC
Grade 1+2	Grade 3+4
36.5	49.2
40.7	44.5
70	55
76.3	75.4
72.2	67.7
68.1	42.7
83.8	49.1
67.6	51.1
30.5	46.7
64.4	59.9
65.9	70.2
78.9	56.4
30.1	66.4
55.8	53.4
67.7	69.7
38.7	27.1
72.8	78.8
63.5	87.8
70.8	55.5
55.7	95.1
50.8
49.1
65
74.5
36
151.5
70.3
85.9
50.5
52.7
40.8

[truncated: 10 more sheets: Hb, Ht, Plt, Alb, T-Bil, BUN, Cr, Tab3, Tab4, Tab5]
